# Supplementary material for: Treatment preference for once-weekly versus once-daily DPP-4 inhibitors in patients with type 2 diabetes mellitus: a systematic review and meta-analysis of randomized controlled trials
Source: Ann Med. 2025 Dec 26;58(1):2603036. doi: 10.1080/07853890.2025.2603036 (PMC12777819; doi:10.1080/07853890.2025.2603036)
Supplement: Supplementary_materials.zip [file IANN_A_2603036_SM4326.zip]

Archive with 14 entries (13 files):
- Supplementary materials/
- Supplementary materials/Supplementary materials 1_Risk of bias graph.tif
- Supplementary materials/Supplementary materials 1_Risk of bias summary.tif
- Supplementary materials/Supplementary materials 2_DTSQ total score.tif
- Supplementary materials/Supplementary materials 2_FPG.tif
- Supplementary materials/Supplementary materials 2_GA.tif
- Supplementary materials/Supplementary materials 2_HbA1c percentage.tif
- Supplementary materials/Supplementary materials 2_Medication adereence.tif
- Supplementary materials/Supplementary materials 3_Drug related TEAEs.tif
- Supplementary materials/Supplementary materials 3_Gastrointestinal disorders.tif
- Supplementary materials/Supplementary materials 3_Infections and infestations.tif
- Supplementary materials/Supplementary materials 3_Musculoskeletal and connective tissue disorders.tif
- Supplementary materials/Supplementary materials 3_SAE leading to discontinuation.tif
- Supplementary materials/Supplementary materials 3_Viral upper respiratory tract infection.tif
